# Supplementary material for: Astrocyte aquaporin mediates a tonic water efflux maintaining brain homeostasis
Source: eLife. 2024 Nov 7;13:RP95873. doi: 10.7554/eLife.95873 (PMC11542920; doi:10.7554/eLife.95873)
Supplement: Source code 1. — Calcium signal analysis by spatial-temporal correlation screening. The method principle has been described in Pham et al., 2020, which identified the active regions of interest (ROIs) of astrocytes displaying dynamic Ca2+ signals. [file elife-95873-code1.zip]

Archive with 1 entries (1 files):
- eLife-VOR-RA-2024-95873/Script.rar
